# Supplementary material for: Bioinformatic analysis, expression analysis, and subcellular localization of GeBP transcriptional regulator family in response to abiotic stress in Brassica napus
Source: Front Plant Sci. 2026 Jun 17;17:1858194. doi: 10.3389/fpls.2026.1858194 (PMC13318797; doi:10.3389/fpls.2026.1858194)
Supplement: Supplementary file 2 [file Supplementaryfile2.xlsx]

## Sheet: Table S1
Table S1. List of all the primers used in this study
Sequence ID	Primer type	Primer Sequence	Primer Tm	Product Size	Purpose
BnaA.GeBP1	BnaA.GeBP1_1_F	TCGATAGGGTCACGGGGT	59.315	115	qPCR
BnaA.GeBP1	BnaA.GeBP1_1_R	AGTCCAGCCTCTCCCCTT	59.127	115	qPCR
BnaA.GeBP2	BnaA.GeBP2_1_F	ACGAAGCTGGCCATGTCC	60.046	98	qPCR
BnaA.GeBP2	BnaA.GeBP2_1_R	CGCGGAATCGGAATCGGA	59.973	98	qPCR
BnaA.GeBP3	BnaA.GeBP3_1_F	GATCGACGACTCCAGGCG	59.975	121	qPCR
BnaA.GeBP3	BnaA.GeBP3_1_R	CGTATCCGGCGGATTGCT	59.971	121	qPCR
BnaA.GeBP4	BnaA.GeBP4_1_F	CGAACCCTCCCGTTGCAT	60.046	100	qPCR
BnaA.GeBP4	BnaA.GeBP4_1_R	CCGGCTTCGTCATCGGAA	59.817	100	qPCR
BnaA.GeBP5	BnaA.GeBP5_1_F	GTCACCAAGCCACCTCCC	59.966	127	qPCR
BnaA.GeBP5	BnaA.GeBP5_1_R	TGTTGTCGCCGTCTCCTG	59.661	127	qPCR
BnaA.GeBP6	BnaA.GeBP6_1_F	CGCACAACAAGCCTCCGA	60.665	133	qPCR
BnaA.GeBP6	BnaA.GeBP6_1_R	CGGACGCTTCGTTCCTGA	59.743	133	qPCR
BnaA.GeBP7	BnaA.GeBP7_1_F	AGAAGGCATTGGCGAGCA	59.648	147	qPCR
BnaA.GeBP7	BnaA.GeBP7_1_R	TGATGGAGCCTCCCACGA	59.961	147	qPCR
BnaA.GeBP8	BnaA.GeBP8_1_F	GGAAGATCCGCCGATTGC	58.666	104	qPCR
BnaA.GeBP8	BnaA.GeBP8_1_R	CCGGCTCGGCTTCTTCTT	59.734	104	qPCR
BnaA.GeBP9	BnaA.GeBP9_1_F	ATGCGCCTGCTGTGGAG	60.093	141	qPCR
BnaA.GeBP9	BnaA.GeBP9_1_R	CCAGCTCATCCTCCGTGC	60.203	141	qPCR
BnaA.GeBP10	BnaA.GeBP10_1_F	TCGTGCAAGGTTCCGTCC	59.97	119	qPCR
BnaA.GeBP10	BnaA.GeBP10_1_R	GAGCGGATCTTCCCCACG	59.893	119	qPCR
BnaA.GeBP11	BnaA.GeBP11_1_F	AGAAGGAGCCGCTGGAGA	59.962	97	qPCR
BnaA.GeBP11	BnaA.GeBP11_1_R	CGGATCGTCGTCTTCGGG	59.976	97	qPCR
BnaA.GeBP12	BnaA.GeBP12_1_F	GATGGGGCGGCTTTGGAT	60.124	83	qPCR
BnaA.GeBP12	BnaA.GeBP12_1_R	ACCTTCTCGGGCTCGACT	59.964	83	qPCR
BnaA.GeBP13	BnaA.GeBP13_1_F	CGAGGTCGTCGCTAGCTG	59.977	148	qPCR
BnaA.GeBP13	BnaA.GeBP13_1_R	ACAAGGCTCACAGGACGC	59.969	148	qPCR
BnaA.GeBP14	BnaA.GeBP14_1_F	CTCCCCGACGGTACCTCA	60.045	144	qPCR
BnaA.GeBP14	BnaA.GeBP14_1_R	GCTGCTCGGAGAAGCCAA	60.047	144	qPCR
BnaA.GeBP15	BnaA.GeBP15_1_F	TGTGCCTTTGGTGGAGCA	59.4	112	qPCR
BnaA.GeBP15	BnaA.GeBP15_1_R	TGCCTCAAGTGCGTCCTG	59.969	112	qPCR
BnaA.GeBP16	BnaA.GeBP16_1_F	TCCAACGGTGCGTCGAAA	59.893	133	qPCR
BnaA.GeBP16	BnaA.GeBP16_1_R	CAACCGCCACCTCCACAT	59.966	133	qPCR
BnaC.GeBP17	BnaC.GeBP17_1_F	GGGTGCAATCGTTTCGGC	59.822	80	qPCR
BnaC.GeBP17	BnaC.GeBP17_1_R	CCCTAACGAAGCAGCCCC	60.125	80	qPCR
BnaC.GeBP18	BnaC.GeBP18_1_F	GCTGCCTCTTCCAGCGAA	60.047	88	qPCR
BnaC.GeBP18	BnaC.GeBP18_1_R	GGACATCGCCAGCTTCGT	60.126	88	qPCR
BnaC.GeBP19	BnaC.GeBP19_1_F	CGTTATCCCGGCCGACTC	59.973	105	qPCR
BnaC.GeBP19	BnaC.GeBP19_1_R	CTGGAGTCGTCGATCGCC	59.975	105	qPCR
BnaC.GeBP20	BnaC.GeBP20_1_F	GCCGTCACAATTGCCGTC	59.824	86	qPCR
BnaC.GeBP20	BnaC.GeBP20_1_R	TCGGAGTCGGTCTCGGTT	59.967	86	qPCR
BnaC.GeBP21	BnaC.GeBP21_1_F	AAGTCGAGGCGTTGTCCG	60.049	127	qPCR
BnaC.GeBP21	BnaC.GeBP21_1_R	ACGGCGTTTGGCTTCTCA	59.89	127	qPCR
BnaC.GeBP22	BnaC.GeBP22_1_F	CGCCGGCGAGAGAGAAAT	59.895	143	qPCR
BnaC.GeBP22	BnaC.GeBP22_1_R	TCCCTGACAGCTGAGCCT	59.879	143	qPCR
BnaC.GeBP23	BnaC.GeBP23_1_F	CCCGAAGATCCTCCACCG	59.185	80	qPCR
BnaC.GeBP23	BnaC.GeBP23_1_R	CGCTTCCTCCCTGTCAGC	60.125	80	qPCR
BnaC.GeBP24	BnaC.GeBP24_1_F	CCCCATCTTCAAGCGCCA	60.045	83	qPCR
BnaC.GeBP24	BnaC.GeBP24_1_R	CGGTGGAGGATCTTCGGG	59.185	83	qPCR
BnaC.GeBP25	BnaC.GeBP25_1_F	GGCAAAGCTGGTTTGGGG	59.257	108	qPCR
BnaC.GeBP25	BnaC.GeBP25_1_R	ACAGCAGGCTCCTCTTGC	59.649	108	qPCR
BnaC.GeBP26	BnaC.GeBP26_1_F	GGATGCGCCTTGTGTGGA	60.36	145	qPCR
BnaC.GeBP26	BnaC.GeBP26_1_R	ATCCTCCGCGCAAGGAAC	60.125	145	qPCR
BnaC.GeBP27	BnaC.GeBP27_1_F	TTTGGGGAGCTGATGCGG	60.045	94	qPCR
BnaC.GeBP27	BnaC.GeBP27_1_R	ACCTTCTCGGGCTCGACT	59.964	94	qPCR
BnaC.GeBP28	BnaC.GeBP28_1_F	TCCTCCACAGACGCCGTA	59.965	93	qPCR
BnaC.GeBP28	BnaC.GeBP28_1_R	GTGCCATTTGGGGTCGGA	59.965	93	qPCR
BnaC.GeBP29	BnaC.GeBP29_1_F	TGCTGATGGAGGCATGGAG	59.47	116	qPCR
BnaC.GeBP29	BnaC.GeBP29_1_R	CAACTTTCTCCGCCCCGT	59.968	116	qPCR
BnaC.GeBP30	BnaC.GeBP30_1_F	TCCCGACGGTACCTCACC	60.362	146	qPCR
BnaC.GeBP30	BnaC.GeBP30_1_R	TGCTGCTCGCCAATGTCT	59.651	146	qPCR
BnaC.GeBP31	BnaC.GeBP31_1_F	AGCAGCAGCAGAATCTGGA	59.011	143	qPCR
BnaC.GeBP31	BnaC.GeBP31_1_R	TTCCCCGTGATGGAGCCT	60.285	143	qPCR
BnaC.GeBP32	BnaC.GeBP32_1_F	GTCTCCATCGGACGAGCG	59.975	121	qPCR
BnaC.GeBP32	BnaC.GeBP32_1_R	TGGCTCAGGCATGACAGC	60.046	121	qPCR
BnaC.GeBP33	BnaC.GeBP33_1_F	TCCTGCTGCCAAGAAGCC	59.965	123	qPCR
BnaC.GeBP33	BnaC.GeBP33_1_R	AGAGTCGCTGGGATCGGT	60.044	123	qPCR
BnaC.GeBP34	BnaC.GeBP34_1_F	TGGAGCATGGTGGCTGTG	59.965	118	qPCR
BnaC.GeBP34	BnaC.GeBP34_1_R	CAGAGCCAACCTCACGCA	59.969	118	qPCR
BnaC.GeBP35	BnaC.GeBP35_1_F	TCCAACGGTGCGTCGAAA	59.893	133	qPCR
BnaC.GeBP35	BnaC.GeBP35_1_R	CAACCGCCACCTCCACAT	59.966	133	qPCR

## Sheet: Table S2
Table S2. Ka/Ks ratio of BnaGeBP duplicated gene pairs between subgenomes.
Seq_1	Seq_2	Ka	Ks	Ka_Ks	Duplication type	Duplication time (Mya)
BnaA.GeBP1	BnaC.GeBP17	0.065791	0.149359	0.440489	Purifying selection	5
BnaA.GeBP2	BnaA.GeBP4	0.12908	0.537988	0.239931	Purifying selection	18
BnaA.GeBP2	BnaC.GeBP18	0.0313624	0.186548	0.168119	Purifying selection	6.33
BnaA.GeBP2	BnaC.GeBP33	0.115756	0.541568	0.213741	Purifying selection	18
BnaA.GeBP3	BnaA.GeBP11	0.0938486	0.55653	0.168632	Purifying selection	18.67
BnaA.GeBP3	BnaC.GeBP19	0.0250605	0.11353	0.220739	Purifying selection	3.67
BnaA.GeBP3	BnaC.GeBP28	0.0905698	0.564364	0.160481	Purifying selection	18.67
BnaA.GeBP4	BnaC.GeBP18	0.103171	0.509337	0.202559	Purifying selection	17
BnaA.GeBP4	BnaC.GeBP33	0.0196576	0.152451	0.128944	Purifying selection	5
BnaA.GeBP8	BnaC.GeBP25	0.0406082	0.0638093	0.6364	Purifying selection	2
BnaA.GeBP9	BnaC.GeBP26	0.0266913	0.0453375	0.588723	Purifying selection	1.67
BnaA.GeBP11	BnaC.GeBP19	0.103845	0.48232	0.215304	Purifying selection	16
BnaA.GeBP11	BnaC.GeBP28	0.0155661	0.163222	0.0953678	Purifying selection	5.33
BnaA.GeBP12	BnaC.GeBP27	0.0310682	0.124428	0.249688	Purifying selection	4
BnaA.GeBP14	BnaC.GeBP31	0.0358164	0.0730059	0.490596	Purifying selection	2.33
BnaA.GeBP16	BnaC.GeBP20	0.122185	0.569791	0.214438	Purifying selection	19
BnaA.GeBP16	BnaC.GeBP35	0.0252004	0.150559	0.167379	Purifying selection	5
BnaC.GeBP18	BnaC.GeBP33	0.101537	0.582444	0.174329	Purifying selection	19.33
BnaC.GeBP20	BnaC.GeBP35	0.132538	0.607133	0.218302	Purifying selection	20.33
BnaC.GeBP21	BnaC.GeBP34	0.201804	0.66911	0.301601	Purifying selection	22.33
T = Ks/2R (where R = 1.5 × 10-8); Mya, Million years ago

## Sheet: Table S3
Table S3. Comparative inter-specific synteny analysis in Brassica napus, Brassica rapa, Brassica oleraceae, and Arabiopsis
Brassica napus	Arabidopsis	Brassica oleracea	Brassica rapa
BnaA.GeBP1			BraA01g015710.4C.1
			BraA01g015710.4C.1
BnaA.GeBP2	AT4G25210.1.TAIR10		BraA01g016050.4C.1
			BraA01g016050.4C.1
BnaA.GeBP3			BraA01g044750.4C.1
			BraA01g044750.4C.1
BnaA.GeBP4	AT4G25210.1.TAIR10		BraA01g016050.4C.1
			BraA01g016050.4C.1
BnaA.GeBP5			BraA03g067140.4C.1
			BraA03g067140.4C.1
BnaA.GeBP6			BraA01g030770.4C.1
			BraA03g066830.4C.1
			BraA01g030770.4C.1
			BraA03g066830.4C.1
BnaA.GeBP7			BraA03g066820.4C.1
			BraA03g066820.4C.1
BnaA.GeBP8			BraA04g016440.4C.1
			BraA04g016440.4C.1
BnaA.GeBP9	AT2G36340.1.TAIR10
BnaA.GeBP10			BraA05g015640.4C.1
			BraA05g015640.4C.1
BnaA.GeBP11	AT3G04930.1.TAIR10		BraA01g044750.4C.1
			BraA05g042710.4C.1
			BraA01g044750.4C.1
			BraA05g042710.4C.1
BnaA.GeBP12	AT1G11510.1.TAIR10		BraA06g008330.4C.1
			BraA09g064490.4C.1
			BraA06g008330.4C.1
			BraA09g064490.4C.1
BnaA.GeBP13	AT5G28040.1.TAIR10		BraA06g036740.4C.1
			BraA06g036740.4C.1
BnaA.GeBP14			BraA07g011090.4C.1
			BraA07g011090.4C.1
BnaA.GeBP15
BnaA.GeBP16	AT1G61730.1.TAIR10		BraA09g016950.4C.1
			BraA09g016950.4C.1
BnaC.GeBP17		BolC01g019250.2J.m1
BnaC.GeBP18	AT4G25210.1.TAIR10	BolC01g019630.2J.m1
		BolC07g051920.2J.m1
BnaC.GeBP19		BolC01g055250.2J.m1
		BolC03g037390.2J.m1
BnaC.GeBP20	AT1G61730.1.TAIR10	BolC01g037440.2J.m1
		BolC04g027520.2J.m1
		BolC09g019010.2J.m1
BnaC.GeBP21		BolC04g041600.2J.m1
		BolC08g008250.2J.m1
BnaC.GeBP22		BolC04g042880.2J.m1
BnaC.GeBP23
BnaC.GeBP24
BnaC.GeBP25		BolC04g047580.2J.m1
BnaC.GeBP26	AT2G36340.1.TAIR10	BolC04g061600.2J.m1
BnaC.GeBP27	AT1G11510.1.TAIR10	BolC05g009330.2J.m1
		BolC08g055380.2J.m1
BnaC.GeBP28	AT3G04930.1.TAIR10	BolC01g055250.2J.m1
		BolC03g037390.2J.m1
		BolC05g060710.2J.m1
BnaC.GeBP29
BnaC.GeBP30		BolC06g018990.2J.m1
BnaC.GeBP31		BolC07g015340.2J.m1
BnaC.GeBP32	AT3G04930.1.TAIR10	BolC07g039050.2J.m1
		BolC09g005140.2J.m1
BnaC.GeBP33		BolC01g019630.2J.m1
		BolC07g051920.2J.m1
BnaC.GeBP34	AT1G61730.1.TAIR10	BolC04g041600.2J.m1
		BolC08g008250.2J.m1
BnaC.GeBP36		BolC04g027520.2J.m1
		BolC09g019010.2J.m1

## Sheet: Table S4
Table S4. Spatial expression profiles of the BnaGeBP gene family in different tissues of rapeseed by RT-qPCR
Gene name	flower	SD	leaf	SD	root	SD	Seed	SD	Silique	SD	stem	SD
BnaA.GeBP13	97.833	12.35	44.9818	3.07596	31.954	3.37425	27.5039	26.9354	43.5884	44.1743	38.365	3.37425
BnaC.GeBP28	37.261	15.7521	18.4357	6.63933	33.148	9.78323	32.9246	32.1088	35.1616	35.183	41.7293	9.78323
BnaA.GeBP11	30.9908	13.9582	17.6712	6.23223	28.325	7.07072	28.472	27.4362	34.3565	34.2919	33.828	7.07072
BnaC.GeBP35	25.272	13.9396	17.4867	4.25767	30.946	8.09933	25.8386	25.058	22.7655	21.6117	36.166	8.09933
BnaA.GeBP2	24.8857	12.6729	19.8847	2.13127	36.772	11.0346	32.768	33.3479	24.7473	24.3862	63.0977	11.0346
BnaA.GeBP16	19.296	13.0437	13.7714	4.13245	20.162	5.39996	21.738	21.0774	19.2567	18.0956	30.961	5.39996
BnaC.GeBP18	15.4863	11.8279	12.3038	1.381	29.911	9.89744	26.0281	26.8004	12.7744	12.3811	50.3907	9.89744
BnaA.GeBP4	13.3092	11.6216	6.98335	1.23434	21.203	8.7522	15.516	15.3034	13.1414	12.3898	19.7077	8.7522
BnaC.GeBP33	12.5407	11.3839	10.2775	1.01107	13.889	5.99769	14.7249	14.3873	13.0883	12.4469	19.31	5.99769
BnaC.GeBP32	9.37	4.59056	17.4473	3.24364	11.741	2.7913	12.2239	12.1352	15.3408	15.4442	20.8217	2.7913
BnaC.GeBP20	6.962	5.06312	5.67578	1.1063	6.358	1.27468	7.95023	7.71104	5.99813	5.68748	7.23667	1.27468
BnaC.GeBP31	5.56583	3.86431	4.48422	0.734982	6.99	0.575702	10.6	10.8745	3.7459	3.72848	4.16367	0.575702
BnaA.GeBP10	5.30383	3.15746	8.37043	0.895343	8.02	2.5032	15.3011	15.4118	8.48087	8.26	12.37	2.5032
BnaA.GeBP6	4.64883	2.68293	4.89143	0.997812	4.128	0.842635	5.12596	4.996	3.90597	3.81059	5.39933	0.842635
BnaC.GeBP21	4.38233	6.62653	2.91991	0.835841	6.911	1.78869	8.00512	7.78856	5.32517	4.71355	6.82667	1.78869

## Sheet: Table S5
Table S5. Temporal expression patterns of BnaGeBP under salt stress in rapeseed following intervals of 0 h, 3 h, 6 h, 12 h, and 24 h. The 0 h samples served as controls.
Gene	0h	SD	3h	SD	6h	SD	12h	SD	24h	SD
BnaA.GeBP2	13.7462	3.45311	12.96	1.296	10.86	1.086	29.57	2.957	20.58	2.058
BnaA.GeBP4	8.57625	2.65552	4.61	0.461	3.98	0.398	7.66	0.766	7.24	0.724
BnaA.GeBP6	3.34	0.48712	4.45	0.445	3.62	0.362	5.1	0.51	5.1	0.51
BnaA.GeBP10	7.9675	1.84239	11.13	1.113	9.22	0.922	17.81	1.781	8.61	0.861
BnaA.GeBP16	11.9538	4.69508	3.2	0.32	6.06	0.606	12.55	1.255	7.72	0.772
BnaC.GeBP18	7.84625	1.6846	9.9	0.99	11.96	1.196	20.36	2.036	14.03	1.403
BnaC.GeBP20	4.77625	1.10818	3.8	0.38	4.04	0.404	5.47	0.547	6.63	0.663
BnaC.GeBP28	9.58875	2.16933	12.33	1.233	8.51	0.851	23.09	2.309	16.89	1.689
BnaC.GeBP32	8.04125	0.865934	9.72	0.972	9.16	0.916	10.32	1.032	12.87	1.287
BnaC.GeBP35	18.75	4.81933	10.93	1.093	10.27	1.027	20.12	2.012	18.76	1.876

## Sheet: Table S6
Table S5. Temporal expression patterns of BnaGeBP under drought stress in rapeseed following intervals of 0 h, 3 h, 6 h, 12 h, and 24 h. The 0 h samples served as controls.
dought	0h	SD	3h	SD	6h	SD	12h	SD	24h	SD
BnaA.GeBP2	13.7462	3.45311	10.22	1.022	11.21	1.121	25.77	2.577	15.5	1.55
BnaA.GeBP4	8.57625	2.65552	4.94	0.494	5.79	0.579	10.37	1.037	7.34	0.734
BnaA.GeBP6	3.34	0.48712	3.52	0.352	2.45	0.245	5.87	0.587	2.82	0.282
BnaA.GeBP10	7.9675	1.84239	3.19	0.319	5.69	0.569	5.27	0.527	5.79	0.579
BnaA.GeBP16	11.9538	4.69508	11.95	1.195	12.41	1.241	18.42	1.842	7.21	0.721
BnaC.GeBP18	7.84625	1.6846	6.83	0.683	7.32	0.732	12.71	1.271	10.82	1.082
BnaC.GeBP20	4.77625	1.10818	4.67	0.467	3.86	0.386	7.15	0.715	4.27	0.427
BnaC.GeBP28	9.58875	2.16933	20.68	2.068	7.96	0.796	19.63	1.963	11.88	1.188
BnaC.GeBP32	8.04125	0.865934	7.89	0.789	7.5	0.75	9.5	0.95	10.12	1.012
BnaC.GeBP35	18.75	4.81933	20.6	2.06	14.22	1.422	21.52	2.152	13.76	1.376

## Sheet: Table S7
Table S7. Temporal expression patterns of BnaGeBP under heat (30 °C) stress in rapeseed following intervals of 0 h, 3 h, 6 h, 12 h, and 24 h. The 0 h samples served as controls.
Gene	0h	SD	3h	SD	6h	SD	12h	SD	24h	SD
BnaA.GeBP2	13.7462	3.45311	7.18	0.718	11.56	1.156	20.1	2.01	8.65	0.865
BnaA.GeBP4	8.57625	2.65552	4.89	0.489	6.21	0.621	18.96	1.896	6.92	0.692
BnaA.GeBP6	3.34	0.48712	1.79	0.179	3.58	0.358	4.9	0.49	3.32	0.332
BnaA.GeBP10	7.9675	1.84239	11.84	1.184	9.93	0.993	12.07	1.207	6.59	0.659
BnaA.GeBP16	11.9538	4.69508	6.38	0.638	23.61	2.361	24.5	2.45	10.67	1.067
BnaC.GeBP18	7.84625	1.6846	5.98	0.598	7.97	0.797	13.09	1.309	5.64	0.564
BnaC.GeBP20	4.77625	1.10818	2.47	0.247	4.71	0.471	6.5	0.65	4.4	0.44
BnaC.GeBP28	9.58875	2.16933	8.26	0.826	9.26	0.926	12.31	1.231	5.98	0.598
BnaC.GeBP32	8.04125	0.865934	7.35	0.735	7.59	0.759	7.14	0.714	6.51	0.651
BnaC.GeBP35	18.75	4.81933	9.17	0.917	20.23	2.023	32.94	3.294	18.87	1.887

## Sheet: Table S8
Table S8. Table S7. Temporal expression patterns of BnaGeBP under cold (4 °C) stress in rapeseed following intervals of 0 h, 3 h, 6 h, 12 h, and 24 h. The 0 h samples served as controls.
Gene	0h	SD	3h	SD	6h	SD	12h	SD	24h	SD
BnaA.GeBP2	13.7462	3.45311	14.2	1.42	12.83	1.283	10.37	1.037	20.45	2.045
BnaA.GeBP4	8.57625	2.65552	7.32	0.732	8.45	0.845	10.35	1.035	17.91	1.791
BnaA.GeBP6	3.34	0.48712	2.77	0.277	2.65	0.265	3.43	0.343	5.02	0.502
BnaA.GeBP10	7.9675	1.84239	2.89	0.289	1.46	0.146	0.91	0.091	2.45	0.245
BnaA.GeBP16	11.9538	4.69508	11.35	1.135	18.95	1.895	20.05	2.005	19.95	1.995
BnaC.GeBP18	7.84625	1.6846	10.8	1.08	9.23	0.923	7.35	0.735	14	1.4
BnaC.GeBP20	4.77625	1.10818	4.68	0.468	5.52	0.552	6.07	0.607	7.65	0.765
BnaC.GeBP28	9.58875	2.16933	13.94	1.394	10.41	1.041	10.64	1.064	7.37	0.737
BnaC.GeBP32	8.04125	0.865934	7.98	0.798	2.58	0.258	3.7	0.37	5.93	0.593
BnaC.GeBP35	18.75	4.81933	13.35	1.335	15.55	1.555	19.15	1.915	27.95	2.795
